# Supplementary material for: Patients Treated for HCV Infection and Listed for Liver Transplantation in a French Multicenter Study: What Happens at Five Years?
Source: Viruses. 2022 Dec 31;15(1):137. doi: 10.3390/v15010137 (PMC9865729; doi:10.3390/v15010137)
Supplement: Supplementary file 1 [file viruses-15-00137-s001.zip]

Archive with 1 entries (1 files):
- viruses-2129746-supplementary.pdf
